# Supplementary material for: Characterization of the biological processes shaping the genetic structure of the Italian population
Source: BMC Genet. 2015 Nov 9;16:132. doi: 10.1186/s12863-015-0293-x (PMC4640365; doi:10.1186/s12863-015-0293-x)
Supplement: Additional file 7: — Features of the 210 Italian PC1-associated loci. (XLSX 47 kb) [file 12863_2015_293_MOESM7_ESM.xlsx]

## Sheet: Table S3
Locus	location (GRCh37/hg19)	Locus width (kb)	best associated SNP	p-value of the best associated SNP	Contained Genes (based on UCSC36/RefSeq-Oct 2012)	OMIM genes	SNPs from GWAS Catalog	Positive selection evidences according to Akey et al, 2009	Positive selection evidences according to Grossman et al, 2013	Positive selection evidences according to Pickrell et al., 2009	overlap with iHS windows
1	chr1:23970194-24389694	419.5	rs2902663	3.61x10-08	LYPLA2 TCEB3 MYOM3 CNR2 SRSF10 PNRC2 HMGCL RPL11 FUCA1 GALE RP5-886K2.3 PITHD1 MIR378F	FUCA1 GALE HMGCL RPL11
2	chr1:36830907-37444907	614	rs743015	1.05x10-08	GRIK3 OSCP1 LSM10 MRPS15 CSF3R STK40	CSF3R	rs589249,rs6702784
3	chr1:37895407-37950907	55.5	rs2245872	1.89x10-10	ZC3H12A LINC01137
4	chr1:61750479-61833979	83.5	rs2782549	4.72x10-08	NFIA		rs41350144,rs6691768
5	chr1:65891479-66054479	163	rs1171279	4.39x10-08	LEPR LEPROT	LEPR	rs11208659,rs1751492	yes		yes
6	chr1:94538479-94563479	25	rs563429	8.62x10-08	ABCA4	ABCA4	rs560426		yes
7	chr1:152142927-152312927	170	rs12030667	1.03x10-08	HRNR FLG	FLG	rs3126085
8	chr1:160469427-160610427	141	rs3737792	8.91x10-09	SLAMF6 CD84 SLAMF1		rs6427528
9	chr1:161484445-161675342	190.897	rs12118043	2.27x10-08	HSPA6 FCGR2A FCGR3A RPL31P11 FCGR2C FCGR2B FCGR3B HSPA7	FCGR2A FCGR2B FCGR2C FCGR3A FCGR3B	rs67418890
10	chr1:169011342-169078842	67.5	rs1200100	5.96x10-08	ATP1B1		rs1320976	yes
11	chr1:170557842-170644342	86.5	rs659580	2.43x10-11	PRRX1	PRRX1	rs3903239,rs659580
12	chr1:207269105-207289105	20	rs2808470	4.91x10-08	C4BPA C4BPB		rs3813948
13	chr1:207808105-207878105	70	rs12567945	1.57x10-08	CR1 CR1L	CR1	rs4844614,rs7527798
14	chr1:209079105-209674105	595	rs10863761	3.62x10-08	MIR205HG MIR205		rs4382726
15	chr1:230880765-230964265	83.5	rs4477283	2.64x10-08	CAPN9		rs12038826
16	chr1:231155265-231165265	10	rs4506448	3.77x10-08	FAM89A MIR1182
17	chr1:237192959-237209959	17	rs2385576	2.86x10-08	RYR2	RYR2			yes
18	chr2:8326402-8872902	546.5	rs2931131	5.41x10-13	KIDINS220 ID2 LINC00299		rs10174949,rs13008689,rs3102947
19	chr2:42706349-43500349	794	rs2119014	1.63x10-08	KCNG3 OXER1 HAAO MTA3 ZFP36L2 THADA LINC01126		rs12466022,rs6718520,rs6719977,rs930421
20	chr2:55952849-56498349	545.5	rs6545534	8.19x10-08	CCDC85A EFEMP1 MIR217 MIR216A MIR216B	EFEMP1	rs1367226,rs1367228,rs2163237,rs3791675,rs3791679,rs6751715,rs7577894	yes			yes
21	chr2:71851845-72407845	556	rs6546731	1.13x10-08	DYSF CYP26B1 EXOC6B	CYP26B1 DYSF	rs2900976	yes	yes	yes	yes
22	chr2:95,965,626-97,094,126	1128.5	rs7563350	3.71x10-09	FAHD2A PROM2 DUSP2 ZNF514 ZNF2 FAHD2CP ADRA2B KCNIP3 MAL TEKT4 CIAO1 GPAT2 MRPS5 SNRNP200 TRIM43 NCAPH STARD7-AS1 STARD7 ITPRIPL1 TMEM127 ASTL FAM95A ANKRD20A8P LOC442028 TRIM43B	SNRNP200 TMEM127	rs11886999	yes
23	chr2:122091270-123195770	1104.5	rs12479320	1.33x10-08	CLASP1 MKI67IP TSN NIFK-AS1 RNU4ATAC	RNU4ATAC	rs10496584,rs1919922,rs2037892,rs4848768	yes	yes
24	chr2:134885268-137292768	2407.5	rs9287442	4.72x10-16	ACMSD CCNT2 CXCR4 DARS LCT MCM6 MGAT5 R3HDM1 RAB3GAP1 TMEM163 UBXN4 MAP3K19 ZRANB3 CCNT2-AS1 MIR128-1 LOC100507600	CXCR4 LCT DARS MCM6	rs10198552,rs12467609,rs16832011,rs4452212,rs4953911,rs4954218,rs6430538,rs6430585,rs6710823,rs6723108,rs7570971,rs882300	yes	yes
25	chr2:160675493-160882493	207	rs17829933	3.46x-12	PLA2R1 LY75 LY75-CD302		rs2667011
26	chr2:165499493-165734993	235.5	rs1858104	1.06x10-09	COBLL1 SNORA70F		rs10195252,rs10221833,rs12328675,rs13389219,rs3923113,rs6717858,rs7607980
27	chr2:168206993-168438993	232	rs2617367	8.65x10-09						yes
28	chr2:191591994-191973494	381.5	rs6751855	2.87x10-12	STAT1 GLS STAT4	STAT1 STAT4	rs1517352,rs3821236,rs7574865,rs7601754
29	chr2:200699994-201333494	633.5	rs3769451	3.65x10-10	SPATS2L TYW5 C2orf47 C2orf69 FONG		rs12612420,rs1569175,rs2949006,rs295137
30	chr2:204688994-204815994	127	rs4675377	3.24x10-08	ICOS CTLA4	CTLA4 ICOS	rs1024161,rs231735,rs231779,rs3087243,rs4675374
31	chr2:223352495-223559995	207.5	rs1966690	2.96x10-08	SGPP2 FARSB MOGAT1		rs17496827
32	chr2:239,673,444-240,200,746	527.302	rs3922831	8.30x10-08	HDAC4 TWIST2 FLJ43879 MIR4440 MIR4441 MGC16025	HDAC4	rs12477314,rs3791556,rs9287638
33	chr3:5550500-6081000	530.5	rs6805513	5.10x10-08			rs11710433
34	chr3:10543000-11073000	530	rs2596834	5.64x10-08	SLC6A1 ATP2B2 SLC6A11 LINC00606 SLC6A1-AS1	ATP2B2	rs1682825,rs1809529,rs9990174				yes
35	chr3:29879496-29919996	40.5	rs7613154	3.30x10-09	RBMS3						yes
36	chr3:30175996-30734996	559	rs7653262	4.74x10-09	TGFBR2	TGFBR2	rs10510634,rs12493607,rs3773643,rs6790925,rs7634533,rs7640543
37	chr3:46906996-47584996	678	rs11713101	3.09x-08	PTPN23 SCAP NBEAL2 SETD2 KLHL18 KIF9 CCDC12 PTH1R NRADDP KIF9-AS1 ELP6	NBEAL2 PTH1R	rs319690,rs8180040				yes
38	chr3:47584996-48170996	586	rs7638388	2.72x-08	MAP4 SMARCC1 CSPG5 DHX30 MIR1226
39	chr3:50175496-50582996	407.5	rs2236944	3.98x-08	SEMA3F TUSC2 GNAI2 ZMYND10 CACNA2D2 HYAL1 HYAL2 HYAL3 TMEM115 CYB561D2 C3orf45 SEMA3B NAT6 RASSF1 IFRD2 SLC38A3 GNAT1 NPRL2	GNAI2 GNAT1 HYAL1 RASSF1 ZMYND10	rs11130248
40	chr3:64696960-64732460	35.5	rs6795735	4.50x-08	ADAMTS9-AS2 MIR548AN		rs2371767,rs4607103,rs6795735,rs7433808,rs7638389
41	chr3:93,504,855-94,205,810	700.955	rs8178607	7.22x10-09	DHFRL1 STX19 PROS1 ARL13B NSUN3	ARL13B PROS1	rs7632427
42	chr3:127412802-127472802	60	rs3773159	1.08x-08	MGLL
43	chr3:134137802-134724802	587	rs10935125	1.33x-08	EPHB1 ANAPC13 CEP63 KY MIR4788		rs10935120	yes	yes
44	chr3:147460802-148043302	582.5	rs1841770	7.53x10-08			rs1841770
45	chr3:150945802-151086302	140.5	rs8180086	9.01x-08	GPR87 P2RY12 P2RY14 P2RY13 MED12L	P2RY12	rs12107539
46	chr3:172048298-172120298	72	rs601277	8.55x-09	FNDC3B
47	chr3:186229798-186355798	126	rs4498037	4.72x-10	AHSG DNAJB11 CRYGS TBCCD1 FETUB	CRYGS
48	chr3:196826690-197406690	580	rs718501	1.15x-10	LOC220729 KIAA0226 BDH1 DLG1 MIR4797 DLG1-AS1 MIR922
49	chr4:13539231-14284731	745.5	rs7684636	3.3x10-09	BOD1L1 NKX3-2 LINC01096 MIR5091 LINC01085 LINC01182	NKX3-2	rs10489087,rs10805321,rs6844339	yes
50	chr4:16989731-17525231	535.5	rs13136753	4.78x-08	QDPR CLRN2	QDPR	rs12643440,rs4698169
51	chr4:38757934-38938934	181	rs4833103	4.97x-08	TLR1 TLR6 FAM114A1 TLR10 MIR574	TLR1	rs10004195,rs17616434,rs2101521,rs4543123
52	chr4:40726072-40872072	146	rs2261167	6.59x-09	NSUN7 APBB2	APBB2
53	chr4:88499321-88554821	55.5	rs6532011	9.26x-08	DSPP	DSPP
54	chr4:89030321-89064321	34	rs12641369	4.67x-08	ABCG2		rs1481012,rs2231142,rs4148155
55	chr4:92551822-94718322	2166.5	rs1450500	1.89x-13	GRID2		rs6853847,rs7666831	yes
56	chr4:96654822-97790822	1136	rs1914230	8.47x1010-9	PDHA2			yes
57	chr4:100444822-100665822	221	rs1586757	4.46x10-08	TRMT10A C4orf17 MTTP LOC285556	MTTP	rs1032355	yes
58	chr4:111389396-111983896	594.5	rs13141190	8.10x10-08	PITX2 ENPEP	PITX2	rs10033464,rs17042171,rs2200733,rs6817105,rs6843082
59	chr4:137989895-138167895	178	rs1588824	1.23x10-09			rs10004839,rs10519410
60	chr4:146403395-146508395	105	rs7694604	1.68x10-08	SMAD1
61	chr4:148048395-148613395	565	rs1896818	6.05x-08	EDNRA TMEM184C PRMT10	EDNRA	rs11731298,rs1429107,rs1429138,rs1878406,rs6842241	yes	yes	yes	yes
62	chr4:156854395-157414395	560	rs6833995	2.07x-08	CTSO		rs4234898
63	chr4:182280851-182872351	591.5	rs1439281	6.71x-10			rs12641856,rs1439283,rs6815916,rs6855088,rs7672826
64	chr5:25000-341500	316.5	rs1507712	2.04x-08	PDCD6 CCDC127 AHRR PLEKHG4B SDHA LRRC14B	SDHA
65	chr5:2419500-3031000	611.5	rs4866662	4.50x10-12	C5orf38 IRX2		rs2173226
66	chr5:33629743-33968743	339	rs183671	1.79x1010-8	SLC45A2 RXFP3 ADAMTS12	SLC45A2	rs1364044,rs16891982,rs28777,rs35390,rs35391,rs6868223		yes
67	chr5:36154743-36277243	122.5	rs6451268	2.19x10-09	SKP2 NADKD1 RANBP3L
68	chr5:85065744-85644244	578.5	rs7735802	1.57x10-09	NBPF22P		rs1583686
69	chr5:87096744-87853744	757	rs3097146	1.91x10-08	TMEM161B LINC00461 TMEM161B-AS1		rs17421627,rs2194025	yes
70	chr5:96497744-97122744	625	rs1038491	1.05x10-09	RIOK2		rs10515260
71	chr5:97649595-98317100	667.505	rs187384	8.81x10-08	RGMB CHD1 RNU2-2 RGMB-AS1 LOC100289230		rs467650,rs4703129
72	chr5:99010101-99785101	775	rs9326958	4.13x10-08	LOC100133050		rs10067427
73	chr5:141141816-141246816	105	rs13160849	4.8x1010-8	PCDH1		rs166040,rs248471
74	chr5:160698922-160910422	211.5	rs12523641	2.93x10-08	GABRB2
75	chr5:169929422-169949922	20.5	rs10475944	3.60x10-09	KCNIP1				yes
76	chr5:177966394-178089894	123.5	rs1545751	1.49x10-08	COL23A1 CLK4
77	chr6:590500-1140500	550	rs11753072	1.13x10-08	EXOC2 HUS1B LOC285768		rs1572438
78	chr6:2261001-2833501	572.5	rs9405566	3.64x10-09	C6orf195 MYLK4 WRNIP1 GMDS-AS1 SERPINB1		rs12195826,rs4959677			yes
79	chr6:11470014-11617014	147	rs2327440	1.57x10-08	TMEM170B
80	chr6:16705521-16760521	55	rs666215	7.96x10-08	ATXN1	ATXN1	rs697739
81	chr6:18212021-18404521	192.5	rs1324432	1.07x10-09	DEK RNF144B KDM1B	DEK
82	chr6:18527021-19457021	930	rs9348366	5.09x10-08	MIR548A1		rs16882214,rs41441749	yes	yes	yes
83	chr6:24952021-25034021	82	rs127489	4.51x10-08	FAM65B
84	chr6:25684521-26142521	458	rs2328893	2.00x10-08	HIST1H3C TRIM38 HIST1H4C HIST1H2AA HIST1H4B HIST1H1A HIST1H4A HIST1H1C HFE HIST1H3B HIST1H2AC SLC17A3 SCGN SLC17A1 HIST1H2BB HIST1H1T SLC17A4 SLC17A2 HIST1H2BA HIST1H3A HIST1H2AB HIST1H2BC HIST1H2APS1	HFE	rs10484434,rs1165151,rs1165196,rs1165205,rs11754288,rs1183201,rs12206204,rs12216125,rs1408272,rs17270561,rs17342717,rs1799945,rs1800562,rs198846,rs4712972,rs548987
85	chr6:32207022-32682522	475.5	rs9268542	1.31x10-12	BTNL2 C6orf10 HLA-DQA1 HLA-DQB1 HLA-DRA HLA-DRB1 HLA-DRB5 HLA-DRB6 HCG23	BTNL2 HLA-DQA1 HLA-DQB1 HLA-DRB1	rs10484561,rs10947261,rs10947262,rs11752643,rs13192471,rs13196329,rs1794265,rs1794275,rs1980493,rs2040406,rs2050190,rs2076529,rs2076530,rs9268480,rs2187668,rs2227139,rs2273017,rs2395148,rs2395163,rs2395185,rs2647012,rs2647044,rs2647045,rs2647046,rs28421666,rs2854275,rs2856718,rs2858331,rs3104402,rs3115573,rs3117098,rs3117099,rs3129720,rs3129763,rs3129860,rs3129871,rs3129882,rs3129889,rs3129890,rs…			yes	yes
86	chr6:34430522-34483022	52.5	rs10947508	3.11x10-09	PACSIN1
87	chr6:52211041-52241541	30.5	rs4712004	7.79x10-08	PAQR8
88	chr6:72655779-73120279	464.5	rs9442770	6.01x10-08	RIMS1	RIMS1				yes
89	chr6:78707281-79423781	716.5	rs236233	1.80x10-10
90	chr6:104577307-105196807	619.5	rs94802	6.05x10-08	HACE1		rs2744203,rs4336470,rs9377619				yes
91	chr6:107451807-107530307	78.5	rs10457161	4.06x10-10	PDSS2	PDSS2
92	chr6:138643807-138874307	230.5	rs9321661	6.22x10-09	KIAA1244 NHSL1 HEBP2 MIR3145
93	chr6:151632886-151845886	213	rs3778608	1.04x10-08	ZBTB2 AKAP12 RMND1 C6orf211 CCDC170	RMND1					yes
94	chr7:10987760-11643260	655.5	rs12534845	4.93x10-11	PHF14 THSD7A		rs4720952
95	chr7:13783260-14391760	608.5	rs765001	1.89x10-08	DGKB ETV1
96	chr7:22754760-22811760	57	rs10242595	3.87x10-09	IL6	IL6	rs10155981
97	chr7:26285760-26397260	111.5	rs3801890	1.02x10-08	SNX10	SNX10
98	chr7:101731565-101902565	171	rs2021739	3.81x10-08	CUX1		rs365836	yes
99	chr7:106629549-106720549	91	rs7786720	2.67x10-08	PRKAR2B		rs7798500
100	chr7:111628049-111733549	105.5	rs254869	7.88x10-08	DOCK4		rs10428959,rs61159171
101	chr7:130550245-131068745	518.5	rs6974649	9.43x10-08	MKLN1 MIR29A MIR29B1 LINC-PINT		rs10265216,rs2048672,rs7807274
102	chr7:150711352-150893352	182	rs310589	6.87x10-09	GBX1 SLC4A2 ABCB8 ATG9B FASTK NOS3 ASB10 CDK5 TMUB1 IQCA1P1 ASIC3 AGAP3	ASB10 NOS3
103	chr7:154179352-154197352	18	rs11771157	2.17x10-08	DPP6
104	chr8:2971593-5308592	2337	rs17079527	1.78x10-08	CSMD1		rs10112481,rs10503253,rs10503256,rs1154053,rs13259289,rs1379326,rs142816172,rs1442407,rs1454292,rs1529316,rs1540507,rs17070309,rs1714746,rs17394429,rs2407314,rs2449215,rs2551043,rs2616984,rs2623702,rs28455997,rs4875102,rs4875284,rs4875320,rs73660619,rs77265424,rs7816936,rs980238
105	chr8:26319583-26472083	152.5	rs17404138	6.78x10-08	DPYSL2 PNMA2
106	chr8:40569843-40703343	133.5	rs4073158	2.36x10-10	ZMAT4
107	chr8:69667946-69725946	58	rs7833861	5.02x10-08	C8orf34
108	chr8:81889945-81956445	66.5	rs2241972	2.78x10-08	PAG1			yes
109	chr8:95383824-95899824	516	rs17716665	1.51x10-08	KIAA1429 INTS8 CCNE2 RAD54B FSBP LOC100288748 ESRP1 DPY19L4	RAD54B		yes
110	chr8:112484824-113351824	867	rs13248419	6.96x10-08	CSMD3		rs12549576,rs1996720	yes			yes
111	chr8:123278819-123799319	520.5	rs7005211	2.34x10-08	ZHX2		rs11781551,rs4871297
112	chr8:126322318-126878318	556	rs1551395	6.76x10-08	NSMCE2 TRIB1		rs1551398,rs17321515,rs2001945,rs2954021,rs2954026,rs2954029,rs2954033,rs2954038,rs2980879,rs4006531,rs4871611,rs6982636,rs6987702,rs921720
113	chr8:132153318-132785818	632.5	rs10505575	9.08x10-09			rs10108033,rs4596632
114	chr8:142610818-142678818	68	rs9650577	9.58x10-11			rs13263959
115	chr9:25023500-25676500	653	rs1758742	2.48x10-08	TUSC1		rs12552736,rs13300284,rs17774966,rs2210430,rs7021404
116	chr9:91,997,946-92,692,946	695	rs10908907	1.73x10-08	SEMA4D GADD45G UNQ6494		rs10908907,rs4132699
117	chr9:95919445-96382445	463	rs7041800	3.64x10-09	PHF2 WNK2 FAM120A FAM120AOS C9orf129						yes
118	chr9:108167945-108205945	38	rs2771036	2.80x-09	SLC44A1
119	chr9:108440945-108629445	188.5	rs10739211	2.32x10-09	TMEM38B	TMEM38B
120	chr9:112526445-112935945	409.5	rs491356	1.39x10-11	PALM2-AKAP2 AKAP2 PALM2		rs2025875
121	chr9:136683446-136770446	87	rs1179486	2.49x10-08	VAV2		rs12344583
122	chr10:2106500-2186000	79.5	rs10751840	4.70x10-08					yes
123	chr10:4010000-4552500	542.5	rs4881303	7.24x10-09			rs10795130,rs11252394,rs2031577			yes
124	chr10:15268994-15303994	35	rs9423933	9.02x10-10	FAM171A1
125	chr10:15635494-15715494	80	rs12414926	7.05x10-08	ITGA8
126	chr10:17067994-17167494	99.5	rs1801222	4.91x10-13	CUBN	CUBN	rs11254363,rs1801222,rs6602175
127	chr10:20523994-21246494	722.5	rs2359536	3.18x10-08	NEBL PLXDC2 MIR4675		rs12219125,rs12772794,rs1571942,rs16920624,rs2359536,rs7897194			yes
128	chr10:54945994-55584994	639	rs1198114	1.26x10-10	PCDH15	PCDH15	rs12256830,rs583012,rs7077606		yes	yes
129	chr10:68075494-68224494	149	rs2007116	6.50x10-08	CTNNA3	CTNNA3	rs10762058,rs2441755
130	chr10:101819510-102054510	235	rs11597005	1.06x10-09	CPN1 ERLIN1 CWF19L1 SNORA12 CHUK PKD2L1 BLOC1S2	CHUK CPN1	rs11597390
131	chr10:115169010-115328510	159.5	rs1570269	7.20x10-09	HABP2	HABP2	rs1472750,rs17770015			yes	yes
132	chr10:126654510-127309010	654.5	rs3851566	6.23x10-08	ZRANB1 CTBP2 MIR4296 TEX36-AS1 TEX36		rs4962416,rs9422897,rs989507	yes
133	chr11:90000-618500	528.5	rs6598035	4.11x10-09	IRF7 IFITM5 ODF3 SIRT3 HRAS PKP3 PSMD13 ATHL1 NLRP6 B4GALNT4 LRRC56 C11orf35 RIC8A RASSF7 RNH1 IFITM1 SIGIRR IFITM3 IFITM2 BET1L PTDSS2 SCGB1C1 LINC01001 ANO9 MIR210HG MIR210 LOC143666 PHRF1 CDHR5	HRAS IFITM3 IFITM5	rs11602954,rs17655730,rs2280543,rs2396545,rs4963128,rs505404
134	chr11:4788424-4828924	40.5	rs10836653	8.54x10-08	OR51F1 OR52R1		rs12788102
135	chr11:4981924-5012924	31	rs2499958	7.69x10-11	MMP26
136	chr11:5215424-5248924	33.5	rs7935470	7.26x10-13	HBB OR51V1	HBB	rs11036238,rs7120391,rs7950726
137	chr11:17520924-17577424	56.5	rs7951242	1.22x10-08	USH1C OTOG	OTOG USH1C
138	chr11:18276424-18307924	31.5	rs7950019	1.21x10-09	SAA1 HPS5	HPS5	rs4638289
139	chr11:71241352-71281852	40.5	rs10792774	8.40x10-08	KRTAP5-8 KRTAP5-9 KRTAP5-10
140	chr11:78958352-79573352	615	rs1944720	5.21x10-09	TENM4 MIR5579		rs1151200,rs12290811,rs12576775,rs530965
141	chr11:106635790-106939290	303.5	rs10749883	3.21x10-08	GUCY1A2
142	chr12:18673733-18793233	119.5	rs11044165	1.06x10-08	PIK3C2G
143	chr12:26729233-27024733	295.5	rs7298744	1.92x10-11	ITPR2
144	chr12:42937733-43044233	106.5	rs4768424	7.11x10-08	PRICKLE1	PRICKLE1
145	chr12:52502733-52570233	67.5	rs12312219	4.51x10-09	KRT80
146	chr12:93667532-93747032	79.5	rs11106937	6.59x10-08	RP11-486A14.2
147	chr12:99167532-99228532	61	rs10860373	5.55x10-08	ANKS1B		rs2036225
148	chr12:118579780-118890280	310.5	rs1503767	6.91x10-08	TAOK3 SUDS3 PEBP1
149	chr12:121043780-121184780	141	rs7976497	3.49x10-09	ACADS UNC119B CABP1 MLEC MIR4700	ACADS	rs2014355,rs2066938
150	chr13:19812000-20489000	677	rs2341242	2.06x10-08	ZMYM5 PSPC1 TPTE2 MPHOSPH8 ANKRD26P3 LINC00421			yes		yes
151	chr13:22075000-22587000	512	rs723436	8.54x10-08	FGF9 EFHA1 LINC00424	FGF9	rs17369571,rs518590
152	chr13:27610500-27954000	343.5	rs12875597	6.52x10-09	RASL11A SNORA27 RPL21 USP12 SNORD102 RPL21P28		rs10507380,rs9512637
153	chr13:51062499-51170999	108.5	rs201748	1.85x10-08	DLEU1		rs1239947,rs1239954,rs1262778,rs3116602,rs3118905,rs3118906,rs3118914,rs9316500
154	chr13:70475499-71116499	641	rs9542210	1.51x10-08	KLHL1 ATXN8OS	ATXN8OS	rs1928007,rs9572423
155	chr13:74690999-75337499	646.5	rs17644378	2.86x10-08	KLF12 LINC00381 LINC00347		rs12429889,rs17714988,rs17718828,rs8000245	yes	yes	yes	yes
156	chr13:76243999-76505499	261.5	rs4884023	4.23x10-09	LMO7 C13orf45		rs11841001,rs539514	yes
157	chr13:92797499-92828999	31.5	rs1330987	5.54x10-08	GPC5
158	chr13:97916999-98313999	397	rs7328844	7.16x10-08	RAP2A MBNL2		rs2770228,rs349114,rs4771996,rs9556711
159	chr13:102155499-102245499	90	rs12870762	5.86x10-09	ITGBL1		rs9557704
160	chr13:108470499-108519999	49.5	rs9520594	6.23x10-09	FAM155A		rs1509091,rs2036707
161	chr13:110821499-110869999	48.5	rs9515168	3.48x10-08	COL4A1	COL4A1
162	chr14:23605660-23744660	139	rs2013931	1.88x10-08	HOMEZ SLC7A8
163	chr14:34845249-34945749	100.5	rs2807767	2.24x10-08	SPTSSA
164	chr14:35862249-35990749	128.5	rs10483454	1.87x10-09	NFKBIA	NFKBIA
165	chr14:39372249-39980249	608	rs17696574	4.61x10-09	SEC23A TRAPPC6B FBXO33 MIA2 CTAGE5 PNN LINC00639 GEMIN2 LOC100288846	SEC23A
166	chr14:47239250-47458250	219	rs2933187	4.85x10-08	MDGA2		rs11623869,rs11627056,rs12883384
167	chr14:103840747-104191247	350.5	rs3742458	6.39x10-08	BAG5 ZFYVE21 KLC1 CKB MARK3 XRCC3 TRMT61A APOPT1	XRCC3
168	chr14:107071955-107228955	157	rs1024350	5.74x10-08			rs10129255
169	chr15:23846407-24397907	551.5	rs2030484	1.28x10-10	MAGEL2 NDN MKRN3	MAGEL2 MKRN3 NDN	rs7164923
170	chr15:28,327,405-29,008,959	681.554	rs11636232	2.13x10-15	GOLGA8G HERC2 OCA2 GOLGA8F MIR4509-3 MIR4509-2 MIR4509-1 HERC2P9 WHAMMP2	OCA2	rs1129038,rs12913832,rs1667394,rs4778138,rs8028689,rs8033165,rs916977	yes	yes
171	chr15:64338447-64673947	335.5	rs12591947	1.74x10-08	KIAA0101 FAM96A DAPK2 SNX1 PPIB CSNK1G1 SNX22	PPIB		yes		yes
172	chr15:95799996-96340996	541	rs8036454	9.47x10-08	LINC01197 LINC00924		rs10520789,rs2567426,rs4321143,rs933769				yes
173	chr15:99454977-99609977	155	rs2654960	1.19x10-13	IGF1R PGPEP1L	IGF1R				yes
174	chr16:8993999-9539499	545.5	rs4781504	6.30x10-08	USP7 C16orf72 MIR548X		rs1397142,rs3743832,rs631208,rs8061903
175	chr16:10004499-10289999	285.5	rs11866570	1.05x10-08	GRIN2A	GRIN2A	rs1463132,rs7203315
176	chr16:21674499-22716499	1042	rs7201436	3.72x10-08	CDR2 OTOA UQCRC2 LOC653786 VWA3A EEF2K POLR3E RRN3P1 RRN3P3 LOC100190986 PDZD9 C16orf52 SMG1P1 NPIPB5 LOC613037	OTOA UQCRC2		yes
177	chr16:25798999-25811499	12.5	rs9933121	6.17x10-08	HS3ST4
178	chr16:88715999-88814499	98.5	rs4782395	2.80x10-08	RNF166 MVD CYBA SNAI3 SNAI3-AS1 CTU2 PIEZO1 MIR4722	CYBA PIEZO1	rs8052560
179	chr17:13342275-13400775	58.5	rs4054866	2.17x10-08	HS3ST3A1
180	chr17:35210387-35266887	56.5	rs12601908	8.85x10-11
181	chr17:59430718-59499718	69	rs9907597	1.06x10-09	TBX2 BCAS3 C17orf82		rs2079742,rs2079795,rs757608,rs8068318,rs9895661	yes	yes
182	chr17:69222405-69790405	568	rs11653410	1.12x10-09			rs12946942,rs9907236
183	chr17:72879405-72934405	55	rs9905663	2.27x10-09	OTOP3 FADS6 USH1G OTOP2	USH1G
184	chr17:77994905-78155405	160.5	rs2304851	9.19x10-10	GAA TBC1D16 CCDC40 EIF4A3 CARD14	CARD14 CCDC40 GAA	rs1467979,rs2361701
185	chr18:5406500-6019500	613	rs10502331	3.32x10-10	EPB41L3 TMEM200C L3MBTL4 RP11-945C19.1 MIR3976		rs11662748,rs11662763,rs1539808
186	chr18:7037500-7089000	51.5	rs11663956	3.97x10-08	LAMA1		rs16951095,rs8090011
187	chr18:8201000-8716500	515.5	rs7228323	2.52x10-08	PTPRM RAB12 RP11-789C17.3		rs8098064		yes
188	chr18:21883502-22788002	904.5	rs11083092	4.73x10-08	ZNF521 OSBPL1A HRH4 IMPACT MIR320C2 RP11-449D8.1		rs12954803,rs7227401,rs7235440,rs8083432
189	chr18:36559002-36979002	420	rs2066945	1.18x10-10	LINC00669
190	chr18:56591520-57125020	533.5	rs1400531	9.15x10-08	CPLX4 ZNF532 CCBE1 LMAN1 RAX SEC11C GRP OACYLP	CCBE1 LMAN1 RAX	rs1037757
191	chr19:4644000-4739000	95	rs8101703	5.03x10-08	C19orf10 TNFAIP8L1 DPP9 AC005594.3		rs12610495
192	chr19:8344000-8412500	68.5	rs8106699	4.01x10-08	KANK3 NDUFA7 RPS28 CD320	CD320
193	chr19:21793160-22426660	633.5	rs1828454	2.56x10-08	ZNF257 ZNF100 ZNF43 ZNF208 LOC641367 ZNF676		rs412658,rs8101143		yes
194	chr19:28673160-29467160	794	rs11083570	1.64x10-08	LINC00906		rs4141232,rs8113142,rs995834
195	chr19:42306160-42474160	168	rs1075728	3.11x10-08	RABAC1 ARHGEF1 RPS19 DMRTC2 CEACAM3 LYPD4 CD79A ATP1A3	ATP1A3 CD79A RPS19		yes
196	chr19:48938188-49068188	130	rs9989661	1.90x10-09	GRIN2D KCNJ14 LMTK3 SULT2B1 GRWD1 CYTH2
197	chr19:57954688-58538688	584	rs7251603	6.14x10-08	ZIK1 ZSCAN4 ZNF587 ZNF586 ZNF606 ZNF530 ZNF211 VN1R1 C19orf18 ZNF416 ZNF776 ZNF749 ZNF552 ZNF671 ZNF773 ZNF418 ZNF417 ZNF549 ZNF134 ZNF551 ZNF154 ZNF256 ZNF419 ZNF550 ZNF772 FKBP1AP1 ZNF587B ZNF814 LOC100128398		rs8106858
198	chr20:8776500-8805500	29	rs926505	1.03x10-08	PLCB1	PLCB1
199	chr20:10646000-11265500	619.5	rs6040284	1.14x10-10	JAG1 LOC339593	JAG1	rs1327235,rs1884136,rs2207418,rs6040399,rs6040449
200	chr20:15720500-15805500	85	rs17625810	5.11x10-08	MACROD2					yes	yes
201	chr20:19847000-19877000	30	rs17301932	3.15x10-09	RIN2	RIN2	rs6046396
202	chr20:36204586-36531586	327	rs10154012	9.09x10-08	VSTM2L CTNNBL1 LINC00489 RP4-640H8.2		rs4811196
203	chr20:37302086-37488086	186	rs6071173	1.21x10-08	ACTR5 PPP1R16B SLC32A1			yes	yes
204	chr20:40021086-40628086	607	rs6102522	3.73x10-10	CHD6		rs13037749
205	chr20:42076586-42192586	116	rs6017090	1.45x10-08	SFRS6 L3MBTL1 SGK2						yes
206	chr20:48684093-49290593	606.5	rs6020486	8.71x10-11	UBE2V1 TMEM189-UBE2V1 PTPN1 TMEM189 CEBPB RP11-290F20.1 MIR645 FAM65C	PTPN1	rs913678				yes
207	chr21:33172129-33731629	559.5	rs2833654	3.98x10-08	MIS18A MRAP HUNK URB1 LINC00159	MRAP	rs11910494,rs2833556,rs2833607,rs2833610,rs2833693
208	chr21:41278130-41302630	24.5	rs928294	1.38x10-08	PCP4
209	chr21:45135572-45194572	59	rs2070535	2.21x10-08	PDXK CSTB	CSTB
210	chr22:31062946-31254446	191.5	rs738372	3.34x10-11	DUSP18 OSBP2 SLC35E4 MIR3200		rs9609078		yes
