# Supplementary material for: Characterization of the biological processes shaping the genetic structure of the Italian population
Source: BMC Genet. 2015 Nov 9;16:132. doi: 10.1186/s12863-015-0293-x (PMC4640365; doi:10.1186/s12863-015-0293-x)
Supplement: Additional file 8: — Gene-enrichment analyses. The genes present in the enriched GO Biological Process categories, Cellular Component categories and IPA canonical pathways are reported. (XLSX 57 kb) [file 12863_2015_293_MOESM8_ESM.xlsx]

## Sheet: BP
GO term ID	GO term name	# Genes	FDR q-value	Genes
GO:0007165	Signal transduction	53	2.66e-07	UBE2V1 SCAP DEK KCNIP3 SIGIRR RGMB IL6 TLR6 TLR1 STAT1 GADD45G DPYSL2 CHUK CXCR4 CD79A CNR2 FCGR2B MAL IGF1R TAOK3 DAPK2 FASTK DUSP2 WNK2 EDNRA PKD2L1 IFITM1 RASSF1 GNAI2 HRAS TRIM38 PTH1R LEPR SMAD1 GRIN2A GABRB2 GRID2 GRIK3 ADRA2B GRP RXFP3 AKAP12 SGK2 STAT4 PRKAR2B PAG1 EPHB1 HUNK KCNIP1 FGF9 ITPR2 PTPN1 RAP2A
GO:0031323	Regulation of cellular metabolic process	31	1e-05	UBE2V1 SCAP DEK KCNIP3 SIGIRR RGMB IL6 TLR6 TLR1 HDAC4 TBX2 TWIST2 CUX1 IRF7 KLF12 ZHX2 CIAO1 SMARCC1 PITX2 CHD1 TCEB3 SRSF10 WRNIP1 ATXN1 ID2 SUDS3 APBB2 OXER1 CARD14 EIF4A3 CLASP1
GO:0019222	Regulation of metabolic process	31	1e-05	UBE2V1 SCAP DEK KCNIP3 SIGIRR RGMB IL6 TLR6 TLR1 HDAC4 TBX2 TWIST2 CUX1 IRF7 KLF12 ZHX2 CIAO1 SMARCC1 PITX2 CHD1 TCEB3 SRSF10 WRNIP1 ATXN1 ID2 SUDS3 APBB2 OXER1 CARD14 EIF4A3 CLASP1
GO:0006139	Nucleobase-containing compound metabolic process	40	1.36e-05	UBE2V1 SCAP DEK KCNIP3 SIGIRR RGMB STAT1 GADD45G DPYSL2 HDAC4 TBX2 TWIST2 CUX1 IRF7 KLF12 ZHX2 CIAO1 SMARCC1 PITX2 CHD1 TCEB3 SRSF10 WRNIP1 ATXN1 ID2 SUDS3 APBB2 OXER1 CEBPB CCNT2 ETV1 NKX3-2 DARS SRSF6 GEMIN2 SNRNP200 INTS8 RAD54B XRCC3 TSN
GO:0002376	Immune system process	18	4.1e-05	IL6 CHUK CXCR4 CD79A CNR2 FCGR2B MAL HDAC4 CEBPB RPS19 SEMA4D LY75 IFITM3 IFITM2 CTLA4 FCGR3A FCGR3B SAA1
GO:0043283	Biopolymer metabolic process	47	4.1e-05	UBE2V1 SCAP DEK KCNIP3 STAT1 GADD45G CHUK IGF1R TAOK3 DAPK2 FASTK DUSP2 WNK2 HDAC4 TBX2 TWIST2 CUX1 IRF7 KLF12 ZHX2 CIAO1 SMARCC1 PITX2 CHD1 TCEB3 SRSF10 WRNIP1 CARD14 CEBPB CCNT2 ETV1 NKX3-2 DARS SRSF6 GEMIN2 SNRNP200 INTS8 RAD54B XRCC3 TSN TRIB1 EEF2K RNF144B USP7 PTPRM SIRT3 GAA
GO:0019219	Regulation of nucleobase -containing compound metabolic process	25	4.2e-05	UBE2V1 SCAP DEK KCNIP3 SIGIRR RGMB HDAC4 TBX2 TWIST2 CUX1 IRF7 KLF12 ZHX2 CIAO1 SMARCC1 PITX2 CHD1 TCEB3 SRSF10 WRNIP1 ATXN1 ID2 SUDS3 APBB2 OXER1
GO:0010468	Regulation of gene expression	26	5.14e-05	UBE2V1 SCAP DEK KCNIP3 SIGIRR RGMB IL6 TLR6 TLR1 HDAC4 TBX2 TWIST2 CUX1 IRF7 KLF12 ZHX2 CIAO1 SMARCC1 PITX2 CHD1 TCEB3 ATXN1 ID2 SUDS3 APBB2 EIF4A3

## Sheet: CC
GO term ID	GO term name	# Genes	FDR q-value	Genes
GO:0016020	Membrane	72	1.78e-13	PTH1R MAL CSPG5 CXCR4 HFE RGMB CD79A ATP1A3 KCNG3 ITPR2 HRAS ARHGEF1 ITGA8 L3MBTL4 KCNJ14 ATP1B1 SLC17A4 SLC17A2 SLC17A3 LCT SLC17A1 PCDH1 PLA2R1 TLR6 SLC38A3 CNR2 CR1 CSF3R CTLA4 ADRA2B EDNRA ENPEP EPHB1 GPC5 SLC7A8 GABRB2 GRID2 GRIK3 GRIN2A LY75 RXFP3 PTPRM TLR1 CD84 PNN DLG1 CTNNA3 EPB41L3 PAG1 CYTH2 IFITM3 FCGR3A RYR2 DYSF IFITM1 LMAN1 OCA2 ABCB8 SDHA BET1L ERLIN1 CDK5 PRICKLE1 TGFBR2 SLC44A1…
GO:0005886	Plasma membrane	55	2.27e-11	PTH1R MAL CSPG5 CXCR4 HFE RGMB CD79A ATP1A3 KCNG3 ITPR2 HRAS ARHGEF1 ITGA8 L3MBTL4 KCNJ14 ATP1B1 SLC17A4 SLC17A2 SLC17A3 LCT SLC17A1 PCDH1 PLA2R1 TLR6 SLC38A3 CNR2 CR1 CSF3R CTLA4 ADRA2B EDNRA ENPEP EPHB1 GPC5 SLC7A8 GABRB2 GRID2 GRIK3 GRIN2A LY75 RXFP3 PTPRM TLR1 CD84 PNN DLG1 CTNNA3 EPB41L3 PAG1 CYTH2 IFITM3 FCGR3A RYR2 DYSF IFITM1
GO:0005737	Cytoplasm	65	2.85e-09	PTH1R MAL CSPG5 CXCR4 HFE RGMB CD79A ATP1A3 KCNG3 ITPR2 HRAS ARHGEF1 LMAN1 OCA2 ABCB8 SDHA BET1L ERLIN1 CDK5 PRICKLE1 HDAC4 ATXN1 UBE2V1 GEMIN2 PDCD6 MKI67IP TWIST2 IRF7 LMO7 NFKBIA PCP4 MPHOSPH8 ZRANB1 STAT1 MRPS15 KLC1 CLASP1 HBB USH1C SEC23A CD320 DNAJB11 PPIB SEMA3B FARSB DARS CEP63 FLG ACADS HYAL2 TRIB1 CHUK PLCB1 DAPK2 EEF2K NOS3 ATP2B2 ZMYND10 QDPR SNX1 SULT2B1 CARD14 PDXK AKAP12 EIF4A3
GO:0044425	Membrane part	55	4.23e-09	PTH1R MAL CSPG5 CXCR4 HFE RGMB CD79A ITGA8 L3MBTL4 KCNJ14 ATP1B1 SLC17A4 SLC17A2 SLC17A3 LCT SLC17A1 PCDH1 PLA2R1 TLR6 SLC38A3 CNR2 CR1 CSF3R CTLA4 ADRA2B EDNRA ENPEP EPHB1 GPC5 SLC7A8 GABRB2 GRID2 GRIK3 GRIN2A LY75 RXFP3 PTPRM TLR1 CD84 PNN DLG1 CTNNA3 EPB41L3 PAG1 LMAN1 OCA2 ABCB8 SDHA BET1L ERLIN1 TGFBR2 SLC44A1 RNF144B ABCG2 HS3ST3A1
GO:0044459	Plasma membrane part	44	4.23e-09	PTH1R MAL CSPG5 CXCR4 HFE RGMB CD79A ITGA8 L3MBTL4 KCNJ14 ATP1B1 SLC17A4 SLC17A2 SLC17A3 LCT SLC17A1 PCDH1 PLA2R1 TLR6 SLC38A3 CNR2 CR1 CSF3R CTLA4 ADRA2B EDNRA ENPEP EPHB1 GPC5 SLC7A8 GABRB2 GRID2 GRIK3 GRIN2A LY75 RXFP3 PTPRM TLR1 CD84 PNN DLG1 CTNNA3 EPB41L3 PAG1
GO:0031226	Intrinsic to plasma membrane	38	5.48e-08	PTH1R MAL CSPG5 CXCR4 HFE RGMB ITGA8 L3MBTL4 KCNJ14 ATP1B1 SLC17A4 SLC17A2 SLC17A3 LCT SLC17A1 PCDH1 PLA2R1 TLR6 SLC38A3 CNR2 CR1 CSF3R CTLA4 ADRA2B EDNRA ENPEP EPHB1 GPC5 SLC7A8 GABRB2 GRID2 GRIK3 GRIN2A LY75 RXFP3 PTPRM TLR1 CD84
GO:0031224	Intrinsic to membrane	45	9.45e-08	PTH1R MAL CSPG5 CXCR4 HFE RGMB ITGA8 L3MBTL4 KCNJ14 ATP1B1 SLC17A4 SLC17A2 SLC17A3 LCT SLC17A1 PCDH1 PLA2R1 TLR6 SLC38A3 CNR2 CR1 CSF3R CTLA4 ADRA2B EDNRA ENPEP EPHB1 GPC5 SLC7A8 GABRB2 GRID2 GRIK3 GRIN2A LY75 RXFP3 PTPRM TLR1 CD84 LMAN1 OCA2 TGFBR2 SLC44A1 RNF144B ABCG2 HS3ST3A1
GO:0005887	Integral to plasma membrane	37	9.45e-08	PTH1R MAL CSPG5 CXCR4 HFE ITGA8 L3MBTL4 KCNJ14 ATP1B1 SLC17A4 SLC17A2 SLC17A3 LCT SLC17A1 PCDH1 PLA2R1 TLR6 SLC38A3 CNR2 CR1 CSF3R CTLA4 ADRA2B EDNRA ENPEP EPHB1 GPC5 SLC7A8 GABRB2 GRID2 GRIK3 GRIN2A LY75 RXFP3 PTPRM TLR1 CD84
GO:0016021	Integral to membrane	44	1.61e-07	PTH1R MAL CSPG5 CXCR4 HFE ITGA8 L3MBTL4 KCNJ14 ATP1B1 SLC17A4 SLC17A2 SLC17A3 LCT SLC17A1 PCDH1 PLA2R1 TLR6 SLC38A3 CNR2 CR1 CSF3R CTLA4 ADRA2B EDNRA ENPEP EPHB1 GPC5 SLC7A8 GABRB2 GRID2 GRIK3 GRIN2A LY75 RXFP3 PTPRM TLR1 CD84 LMAN1 OCA2 TGFBR2 SLC44A1 RNF144B ABCG2 HS3ST3A1

## Sheet: IPA-Ingenuity
Ingenuity Canonical Pathways	#Genes	p-value	Genes
Role of NFAT in Regulation of the Immune Response	14	0.000239883	PLCB1,ITPR2,CHUK,NFKBIA,FCGR2C,FCGR2A,GNAI2,FCGR2B,GNAT1,CSNK1G1,HRAS,CD79A,PIK3C2G,FCGR3A/FCGR3B
Glutamate Receptor Signaling	7	0.000831764	GRIN2A,GRID2,GRIN2D,SLC17A1,GRIK3,SLC17A2,GLS
phagosome formation	10	0.000870964	PLCB1,FCGR2B,TLR1,TLR6,TLR10,FCGR2C,FCGR2A,PIK3C2G,PLA2R1,FCGR3A/FCGR3B
Dendritic Cell Maturation	13	0.00120226	PLCB1,STAT4,CHUK,LEPR,IL6,LY75,NFKBIA,FCGR2C,FCGR2A,FCGR2B,STAT1,PIK3C2G,FCGR3A/FCGR3B
Synaptic Long Term Depression	11	0.00169824	IGF1R,PLCB1,GNAI2,ITPR2,GUCY1A2,GRID2,NOS3,GNAT1,HRAS,RYR2,PLA2R1
Protein Kinase A Signaling	21	0.00204174	PLCB1,ANAPC13,ITPR2,PTPRM,CHUK,AKAP2,PRKAR2B,PTPN23,DUSP2,NFKBIA,HIST1H1T,PTPN1,HIST1H3C,HIST1H1C,HIST1H1A,AKAP12,TGFBR2,GNAI2,DUSP18,NOS3,RYR2
JAK/Stat Signaling	7	0.00331131	STAT4,STAT1,CEBPB,IL6,HRAS,PTPN1,PIK3C2G
TREM1 Signaling	7	0.00416869	SIGIRR,FCGR2B,TLR1,TLR6,TLR10,NLRP6,IL6
CREB Signaling in Neurons	11	0.00691831	PLCB1,GNAI2,ITPR2,GRIN2A,PRKAR2B,GRID2,GRIN2D,GNAT1,GRIK3,HRAS,PIK3C2G
Chondroitin Sulfate Degradation (Metazoa)	3	0.00707946	HYAL1,HYAL2,HYAL3
